# Supplementary material for: Self-Assembling Peptide SCIBIOIII Hydrogel for Three-Dimensional Cell Culture That Promotes Wound Healing in Diabetic Mice
Source: Gels. 2023 Mar 23;9(4):265. doi: 10.3390/gels9040265 (PMC10137493; doi:10.3390/gels9040265)
Supplement: Supplementary file 1 [file gels-09-00265-s001.zip]

Archive with 1 entries (1 files):
- gels-2281061-supplementary.pdf
